# Supplementary material for: Persistence as a Constituent of a Biocontrol Mechanism (Competition for Nutrients and Niches) in Pseudomonas putida PCL1760
Source: Microorganisms. 2022 Dec 21;11(1):19. doi: 10.3390/microorganisms11010019 (PMC9867257; doi:10.3390/microorganisms11010019)
Supplement: Supplementary file 1 [file microorganisms-11-00019-s001.zip]

Archive with 1 entries (1 files):
- microorganisms-2087822-supplementary.pdf
